# Supplementary material for: Estimating the contribution of studies in network meta-analysis: paths, flows and streams
Source: F1000Res. 2018 Dec 13;7:610. Originally published 2018 May 18. [Version 3] doi: 10.12688/f1000research.14770.3 (PMC6148216; doi:10.12688/f1000research.14770.3)
Supplement: Outcome data from the example network of topical antibiotics for the treatment of chronic otitis media with ear discharge in patients with eardrum perforations 7 — Data labels: study, name of individual studies; id, id of the individual studies; t; treatment; r, number of events; n, sample size; rob, risk of bias per study. [file f1000research-7-19069-s0000.tgz]

Archive with 1 entries (1 files):
- 5cc21cdc-dbee-4144-ac1c-89f194a42138_Data.csv
