# Supplementary material for: Estimating the contribution of studies in network meta-analysis: paths, flows and streams
Source: F1000Res. 2018 Dec 13;7:610. Originally published 2018 May 18. [Version 3] doi: 10.12688/f1000research.14770.3 (PMC6148216; doi:10.12688/f1000research.14770.3)
Supplement: Outcome data from the example network of topical antibiotics for the treatment of chronic otitis media with ear discharge in patients with eardrum perforations 7 — Data labels: study, name of individual studies; id, id of the individual studies; t; treatment; r, number of events; n, sample size; rob, risk of bias per study. [file f1000research-7-19069-s0000.tgz › 5cc21cdc-dbee-4144-ac1c-89f194a42138_Data.csv]

study	id	t	r	n	rob
Kasemsuwan 1997	1	2	3	19	2
Kasemsuwan 1997	1	1	14	16	2
van Hasselt 2002	2	2	32	79	2
van Hasselt 2002	2	1	66	83	2
van Hasselt 2002	2	4	77	91	2
van Hasselt 1997	3	2	7	14	3
van Hasselt 1997	3	3	24	40	3
van Hasselt 1997	3	4	34	39	3
Kaygusuz 2002	4	2	10	20	2
Kaygusuz 2002	4	3	10	20	2
Lorente 1995	5	2	8	159	2
Lorente 1995	5	3	9	149	2
Tutkun 1995	6	2	3	24	2
Tutkun 1995	6	3	14	20	2
VH 1998 daily	7	2	9	32	2
VH 1998 daily	7	3	12	36	2
VH 1998 weekly	8	2	16	39	2
VH 1998 weekly	8	3	13	31	2
Fradis 1997	9	2	10	19	1
Fradis 1997	9	3	8	18	1
Fradis 1997	9	4	13	17	1
Clayton 1990	10	3	19	60	3
Clayton 1990	10	4	14	42	3
Browning 1983a	11	3	15	18	2
Browning 1983a	11	4	13	20	2
Jaya 2003	12	2	6	21	1
Jaya 2003	12	4	6	19	1
Macfadyen 2005	13	2	66	196	1
Macfadyen 2005	13	4	108	198	1
