# Supplementary material for: Estimating the contribution of studies in network meta-analysis: paths, flows and streams
Source: F1000Res. 2018 Dec 13;7:610. Originally published 2018 May 18. [Version 3] doi: 10.12688/f1000research.14770.3 (PMC6148216; doi:10.12688/f1000research.14770.3)
Supplement: Supplementary file 3 [file f1000research-7-19069-s0002.tgz]

Archive with 1 entries (1 files):
- b0405c63-e2a9-4be0-8ad0-7cfa06a10033.xlsx
