# Supplementary material for: Estimating the contribution of studies in network meta-analysis: paths, flows and streams
Source: F1000Res. 2018 Dec 13;7:610. Originally published 2018 May 18. [Version 3] doi: 10.12688/f1000research.14770.3 (PMC6148216; doi:10.12688/f1000research.14770.3)
Supplement: Supplementary file 3 [file f1000research-7-19069-s0002.tgz › b0405c63-e2a9-4be0-8ad0-7cfa06a10033.xlsx]

## Sheet: Sheet1
	ARI:HAL	ARI:LITH	ARI:PLA	ASE:OLA	ASE:PLA	CARB:DIV	CARB:HAL	CARB:PLA	DIV:LITH	DIV:OLA	DIV:PLA	HAL:OLA	HAL:PLA	HAL:QUE	HAL:RIS	HAL:ZIP	LAM:LITH	LITH:OLA	LITH:PLA	LITH:QUE	OLA:PLA	OLA:RIS	PAL:PLA	PAL:QUE	PLA:QUE	PLA:RIS	PLA:TOP	PLA:ZIP
ARI:HAL	36.9	2.3	23.6	0.1	0.1	0	0.2	0.2	0.2	0.4	0.2	3.3	16	2	2	2.3	0	0.5	0.6	0.9	2.4	0.1	0.1	0.1	1	2	0	2.3
ARI:LITH	4.6	26.1	25	0.1	0.1	0.1	0.1	0	2.6	0.3	2.1	1.3	1.5	1.2	0.3	0.2	0	2.8	18.1	6.2	1.5	0.2	0.4	0.4	4.7	0.1	0	0.2
ARI:PLA	8.3	4.1	70.4	0.1	0.1	0	0.1	0.1	0.4	0.1	0.5	1	5.2	0.5	0.7	0.8	0	0.3	2.6	0.8	1.2	0	0.1	0.1	1.2	0.7	0	0.8
ASE:OLA	0.3	0.1	0.4	57.7	18.1	0.1	0	0.1	0.1	1.8	1.6	1.5	1	0.1	0	0.2	0	0.7	0.5	0.2	13	1.1	0	0	0.3	1.1	0	0.2
ASE:PLA	0.3	0.1	0.5	22.7	46.9	0.1	0	0.1	0.1	2.2	2.1	1.9	1.2	0.1	0	0.2	0	0.9	0.7	0.2	16.3	1.4	0	0	0.3	1.3	0	0.2
CARB:DIV	0.3	0.4	0.1	0.3	0.3	15.9	2.4	33.3	2.4	7.9	25.5	1.5	0.3	0.1	0.2	0	0	0.1	1.5	0.6	5.5	0.6	0	0	0.4	0.4	0	0
CARB:HAL	5	0.4	4.6	0.1	0.1	3.6	10.1	32	0.4	1.9	1.3	4.3	19.1	1.9	2.4	2.8	0	0.1	0.3	0.1	2.3	0.1	0.2	0.2	1.6	2.3	0	2.8
CARB:PLA	0.5	0	0.6	0.1	0.1	5.7	3.6	78.1	0.4	1.2	4.1	0.2	2.1	0.2	0.2	0.3	0	0	0.3	0.1	1.2	0.1	0	0	0.3	0.3	0	0.3
DIV:LITH	0.8	3.5	2.8	0.1	0.1	0.5	0.1	0.5	19.1	9.5	23.1	0.7	0.2	0.4	0.1	0	0	5.7	18	5.8	2.6	0.3	0.4	0.4	5	0.2	0	0
DIV:OLA	0.4	0.2	0.2	0.8	0.8	0.5	0.1	0.4	3.2	41.4	22.4	2.2	1.3	0.2	0.1	0.2	0	2.3	0.4	0.2	19.2	1.6	0	0	0	1.6	0	0.2
DIV:PLA	0.1	0.6	0.8	0.5	0.5	1.4	0	1.3	4	12.8	59.1	1.2	0.9	0	0	0.1	0	0.1	2.6	0.9	10.1	0.9	0.1	0.1	0.8	0.9	0	0.1
HAL:OLA	4.9	0.9	4.1	0.9	0.9	0.2	0.3	0.1	0.2	2.6	2.2	24.9	17.8	1.8	4.3	1.9	0	1.6	0.2	0.7	21.9	4.1	0.1	0.1	1.1	0.1	0	1.9
HAL:PLA	8.4	0.6	7.8	0.3	0.3	0	0.6	0.6	0	0.7	0.8	6.3	42.4	3.7	4.1	4.6	0	0.1	0.8	0.1	5.3	0.1	0.3	0.3	3.3	3.9	0	4.6
HAL:QUE	5.3	1.5	3.9	0.1	0.1	0	0.3	0.2	0.4	0.5	0.1	3.9	18.7	17.6	1.8	2.3	0	0.8	1.3	4	2.6	0.1	2	2	26.3	1.7	0	2.3
HAL:RIS	4.4	0.3	4	0	0	0	0.2	0.2	0.1	0.1	0	6.6	16.7	1.9	25.1	2.4	0	0.2	0.2	0.1	0.5	7.4	0.1	0.1	1.7	24.8	0	2.4
HAL:ZIP	4.5	0.3	4.2	0.2	0.2	0	0.3	0.3	0	0.4	0.5	3.4	17.1	2	2.2	26.9	0	0.1	0.5	0.1	2.9	0.1	0.2	0.2	1.8	2.1	0	29.6
LAM:LITH	0	0	0	0	0	0	0	0	0	0	0	0	0	0	0	0	100	0	0	0	0	0	0	0	0	0	0	0
LITH:OLA	1.7	4.2	2.5	1	1	0	0	0	5.4	6.2	0.8	3.3	0.6	1	0.1	0.1	0	15.9	18.9	6.1	22.6	1.5	0.4	0.4	4.7	1.4	0	0.1
LITH:PLA	0.8	7.6	6.8	0.2	0.2	0.1	0	0.1	4.4	0.3	3.9	0.2	1.3	0.7	0.1	0.2	0	5.2	41.4	10.2	4.8	0.4	0.8	0.8	8.8	0.5	0	0.2
LITH:QUE	1.3	4.5	3.2	0.1	0.1	0.1	0	0	1.9	0.3	1.6	0.7	0.2	2.3	0.1	0	0	2.9	16.8	36.1	2.2	0.2	1.7	1.7	22.1	0.1	0	0
OLA:PLA	0.8	0.3	1.1	2.3	2.3	0.2	0	0.2	0.2	6	5.5	4.9	3.4	0.4	0.1	0.5	0	2.3	1.8	0.5	58.6	3.7	0.1	0.1	0.8	3.6	0	0.5
OLA:RIS	0.3	0.3	0	1.2	1.2	0.1	0	0.1	0.1	3.1	2.8	5.8	0.5	0.1	6.9	0.1	0	1.1	0.7	0.3	22.7	25.4	0	0	0.1	27	0	0.1
PAL:PLA	0.1	0.2	0.4	0	0	0	0	0	0.2	0	0.1	0.1	0.6	1	0.1	0.1	0	0.2	0.9	1.5	0.3	0	67.7	14.4	11.9	0.1	0	0.1
PAL:QUE	0.2	0.4	0.6	0	0	0	0	0	0.3	0	0.3	0.2	1.1	1.8	0.2	0.2	0	0.3	1.7	2.7	0.5	0	26.1	41.5	21.5	0.2	0	0.2
PLA:QUE	0.4	0.9	1.3	0.1	0.1	0	0	0.1	0.6	0	0.6	0.4	2.5	4.1	0.3	0.4	0	0.6	3.9	6	0.9	0	4.6	4.6	66.9	0.3	0	0.4
PLA:RIS	1.2	0	1.2	0.3	0.3	0	0.1	0.1	0	0.9	0.8	0	4.5	0.5	7	0.6	0	0.4	0.4	0	6.5	8.1	0	0	0.5	65.6	0	0.6
PLA:TOP	0	0	0	0	0	0	0	0	0	0	0	0	0	0	0	0	0	0	0	0	0	0	0	0	0	0	100	0
PLA:ZIP	1.1	0.1	1	0	0	0	0.1	0.1	0	0.1	0.1	0.8	4.1	0.5	0.5	7.1	0	0	0.1	0	0.7	0	0	0	0.4	0.5	0	82.3
ARI:ASE	5.8	2.7	30.6	15.8	23.3	0	0	0	0.4	1.4	0.9	3.1	1.7	0.2	0.6	0.2	0	1.3	0.7	0.2	9.1	0.9	0	0	0.4	0.3	0	0.2
ARI:CARB	8	2.8	34.3	0	0	3.2	4.6	37.4	0.8	1	1.4	0.6	2.1	0.2	0.3	0.3	0	0.3	1.3	0.4	0	0.1	0.1	0.1	0.5	0.2	0	0.3
ARI:DIV	5.4	5.7	32.3	0.2	0.2	0.7	0.2	0.5	5.2	8.6	28.8	2.3	1.9	0.3	0.5	0.3	0	0.5	0	0.1	5	0.6	0	0	0.2	0.1	0	0.3
ARI:LAM	3.6	13.1	17.2	0.1	0.1	0.1	0	0	2	0.3	1.6	1	1.2	0.9	0.2	0.2	33.9	2.1	12	4.7	1.2	0.2	0.3	0.3	3.5	0	0	0.2
ARI:OLA	9.3	4.4	31.5	1	1	0.1	0	0	0.7	4	3.2	7.2	0.9	0.1	0.8	0.2	0	3.1	0.4	0.1	27.5	2.3	0	0	0.2	1.5	0	0.2
ARI:PAL	5.1	3.3	34.2	0	0	0	0	0	0.1	0.1	0.2	0.5	2.1	1.7	0.3	0.4	0	0.1	0.6	2.5	0.5	0	33.6	9	4.8	0.3	0	0.4
ARI:QUE	7.9	6.3	32.7	0	0	0	0	0	0.1	0.1	0	0.4	1.3	5.7	0.2	0.2	0	0.2	0.5	7.2	0.1	0	2.4	2.4	31.7	0.2	0	0.2
ARI:RIS	10.7	2.5	32.9	0.1	0.1	0	0	0	0.3	0.5	0.2	0.9	0.4	0	9.4	0	0	0.7	1	0.4	2.6	4.9	0	0	0.3	31.8	0	0
ARI:TOP	5.8	2.9	35.2	0.1	0.1	0	0.1	0.1	0.3	0.1	0.3	0.8	3.5	0.4	0.5	0.6	0	0.2	1.7	0.6	0.9	0	0.1	0.1	0.9	0.5	43.8	0.6
ARI:ZIP	10.9	2.8	33.7	0	0	0	0	0	0.3	0	0.2	0.1	0.7	0	0.1	9.9	0	0.3	1.6	0.6	0.4	0	0.1	0.1	0.6	0.1	0	37.4
ASE:CARB	0.1	0.1	0	17.1	23.3	4.1	2.8	33.5	0.2	3.6	0.4	2.4	0.1	0	0.2	0	0	0.6	0.2	0.1	9.6	0.9	0	0	0.1	0.7	0	0
ASE:DIV	0.2	0.3	0.1	23.1	22.7	0.6	0.1	0.5	2.1	17.9	25.2	0.5	0.2	0.1	0	0	0	0.8	0.8	0.3	3.7	0.3	0	0	0.2	0.3	0	0
ASE:HAL	4.6	0.6	4	18.6	21.8	0.1	0.2	0.2	0.2	1	0.7	9.9	19.3	1.7	2.5	2.1	0	0.6	0.1	0.3	5.5	1.6	0.1	0.1	1.3	0.9	0	2.1
ASE:LAM	0.8	3.1	2.3	12.8	14.8	0	0	0	2.5	2.1	0.3	1.1	0	0.5	0.1	0	27.7	4.5	13.1	4.4	4.6	0.5	0.3	0.3	3.6	0.3	0	0
ASE:LITH	1	3.9	2.9	17.3	22	0	0	0	3.3	2.9	0.4	1.4	0	0.6	0.2	0	0	6.8	19.7	5.6	5.7	0.5	0.4	0.4	4.6	0.4	0	0
ASE:PAL	0.1	0.1	0.1	14.2	23.4	0	0	0	0.2	1.4	1.1	1.5	0.4	1	0.1	0.1	0	0.9	0.1	1.3	9.6	0.8	30.3	7.3	5	0.7	0	0.1
ASE:QUE	0	0.4	0.4	15.5	23.4	0	0	0	0.6	1.5	0.9	2.5	0.3	3.1	0.3	0	0	1.6	1.2	3.8	9	0.8	2.3	2.3	29.6	0.5	0	0
ASE:RIS	0.4	0.1	0.3	20.5	22.9	0	0	0	0.1	0.7	0.7	2.2	1.2	0.2	4.2	0.2	0	0.3	0.1	0.1	6.2	11	0	0	0	28.2	0	0.2
ASE:TOP	0.3	0.1	0.4	15.7	23.5	0.1	0	0.1	0.1	1.7	1.5	1.5	0.9	0.1	0	0.2	0	0.7	0.5	0.2	10.9	1	0	0	0.3	1	39.2	0.2
ASE:ZIP	0.4	0.2	0.2	16.2	23.4	0.1	0	0	0.1	1.5	1.3	3	0.9	0.2	0.5	4.9	0	0.6	0.3	0.2	10.2	1	0	0	0	0.5	0	34.6
CARB:LAM	1.1	4	2.9	0.1	0.1	4.2	2.2	22.6	3.7	0.5	0	0.4	0	0.7	0	0	29.1	2.6	13.5	5.3	1.5	0.2	0.5	0.5	4.1	0.1	0	0
CARB:LITH	1.4	5.4	3.9	0.1	0.1	6.3	2.9	32.4	5.5	0.7	0.1	0.5	0	0.9	0.1	0	0	3.5	20.2	7	2	0.2	0.6	0.6	5.5	0.2	0	0
CARB:OLA	0.2	0.2	0.4	1.4	1.4	6.8	4.5	34.6	0	7.7	1	5.5	0.9	0.1	0.2	0.1	0	1.5	0.9	0.3	27.4	2.3	0	0	0.3	2.1	0	0.1
CARB:PAL	0.2	0.2	0	0	0	3.1	2.4	37.3	0.5	0.7	1.9	0	0.6	1.4	0.1	0.1	0	0.2	0.3	1.1	0.5	0	33.8	8.9	6.5	0.1	0	0.1
CARB:QUE	0	0.5	0.4	0	0	3.3	4.5	36.9	1	0.8	1.5	0.1	0.2	4.9	0	0	0	0.5	2.3	4.3	0.1	0	2.7	2.7	33	0	0	0
CARB:RIS	0.4	0	0.3	0.1	0.1	3.6	4.6	36.7	0.3	2.1	1.2	0.1	1.5	0.2	6.8	0.2	0	0.2	0	0	3.1	5.7	0	0	0.1	32.3	0	0.2
CARB:TOP	0.4	0	0.4	0.1	0.1	3.9	2.5	39	0.3	0.9	2.7	0.1	1.4	0.2	0.2	0.2	0	0	0.2	0.1	0.9	0.1	0	0	0.2	0.2	45.5	0.2
CARB:ZIP	0.3	0.1	0.2	0	0	3.3	4.6	38.9	0.2	0.8	2.2	0.5	1	0.1	0.2	6.7	0	0	0.1	0.1	0.3	0.1	0	0	0.1	0.1	0	40.1
DIV:HAL	5.6	1.2	4.4	0.1	0.1	1.1	0.7	0.4	2.9	12.2	25.5	8.6	19.9	2.1	2.4	2.5	0	0	0.7	1	2.4	1.1	0.1	0.1	1	1.3	0	2.5
DIV:LAM	0.6	2.8	2.2	0.1	0.1	0.4	0.1	0.4	9.6	6.8	15.8	0.6	0.2	0.3	0.1	0	32.6	3.8	12	4.4	2.1	0.2	0.3	0.3	3.7	0.1	0	0
DIV:PAL	0	0.2	0.2	0.3	0.3	0.7	0.1	0.6	3.1	7.6	29.3	1	0.2	0.9	0.1	0	0	0.2	0.6	2.6	5.5	0.5	32.2	8.4	4.9	0.4	0	0
DIV:QUE	0.1	0.1	0.3	0.2	0.2	0.7	0.1	0.6	5.6	8.2	28.7	1.7	0.5	2.8	0.2	0.1	0	0.8	0.6	7.1	4.9	0.5	2.2	2.2	31	0.3	0	0.1
DIV:RIS	0.7	0.5	0.2	0.1	0.1	0.7	0.2	0.6	2.2	13.8	28.3	1.4	1.6	0.4	4.4	0.2	0	0.1	1	0.5	2.3	10.2	0	0	0.1	30.5	0	0.2
DIV:TOP	0.1	0.5	0.6	0.4	0.4	0.9	0	0.9	2.8	8.8	29.6	0.9	0.7	0	0	0.1	0	0.1	1.8	0.7	6.7	0.6	0.1	0.1	0.6	0.6	42	0.1
DIV:ZIP	0.6	0.6	0.1	0.3	0.3	0.8	0.2	0.6	2.7	9.1	29.3	2.1	1.2	0.3	0.4	4.9	0	0.1	1.6	0.6	6	0.6	0	0	0.2	0.2	0	37
HAL:LAM	6.4	6	0.4	0	0	0.1	0.2	0.1	2.1	0.9	1.1	4.5	12.8	3.3	1.5	1.7	30.4	3.7	13	5.7	0.2	0.3	0.2	0.2	2.2	1.2	0	1.7
HAL:LITH	9.5	8.9	0.5	0	0	0.1	0.3	0.2	2.7	1.2	1.4	6.6	19.2	4.9	1.9	2.1	0	5.6	19.4	7.9	0.2	0.3	0.3	0.3	2.7	1.6	0	2.1
HAL:PAL	5.4	0.7	4.7	0.1	0.1	0	0.3	0.3	0.1	0.4	0.4	4	20.3	5.7	2	2.4	0	0.3	0.1	1.1	3.2	0.1	29	11	4.2	1.9	0	2.4
HAL:TOP	5.6	0.4	5.2	0.2	0.2	0	0.4	0.4	0	0.5	0.6	4.3	21.2	2.5	2.7	3.1	0	0.1	0.6	0.1	3.6	0.1	0.2	0.2	2.2	2.6	39.8	3.1
LAM:OLA	1.3	3.3	2	0.8	0.8	0	0	0	3.6	4.3	0.6	2.5	0.5	0.8	0.1	0.1	32.1	7.9	12.6	4.7	15.4	1.2	0.3	0.3	3.6	1.1	0	0.1
LAM:PAL	0.6	3.6	3	0.1	0.1	0.1	0	0.1	2	0.2	1.8	0.2	0.4	0.3	0	0.1	29.9	2.4	12.9	9	2.2	0.2	19.5	10.3	1	0.2	0	0.1
LAM:PLA	0.6	5.1	4.5	0.2	0.2	0.1	0	0.1	3	0.3	2.6	0.1	1	0.5	0.1	0.2	39.2	3.5	20.7	6.9	3.2	0.3	0.6	0.6	5.8	0.4	0	0.2
LAM:QUE	1	3.4	2.4	0.1	0.1	0.1	0	0	1.5	0.2	1.2	0.5	0.2	1.8	0.1	0	36.3	2.2	11.2	18.1	1.7	0.1	1.3	1.3	15.1	0.1	0	0
LAM:RIS	1.6	4	2.4	0	0	0	0	0	2.2	1.1	1.1	0.1	1	0.9	3.8	0.2	28.7	3.9	13.4	5.2	0.6	5.6	0.3	0.3	4	19.4	0	0.2
LAM:TOP	0.5	3.9	3.4	0.1	0.1	0.1	0	0.1	2.3	0.2	2	0.1	0.8	0.4	0.1	0.1	27.8	2.6	13.8	5.3	2.4	0.2	0.5	0.5	4.4	0.3	27.8	0.1
LAM:ZIP	1.5	4.1	2.6	0.1	0.1	0.1	0	0	2.2	0.3	1.9	0.9	0.7	0.9	0.2	4.2	28	2.7	13.6	5.3	1.8	0.2	0.4	0.4	4.1	0	0	23.8
LITH:PAL	0.7	4.7	4	0.1	0.1	0.1	0	0.1	2.6	0.2	2.3	0.2	0.4	0.4	0	0.1	0	3.2	19.3	13.5	2.9	0.2	28.2	15.1	1.2	0.2	0	0.1
LITH:RIS	2.1	5.3	3.2	0	0	0.1	0	0	2.8	1.4	1.3	0.2	1.2	1.2	4.9	0.2	0	5.9	20.1	6.9	0.8	8	0.4	0.4	5.3	28	0	0.2
LITH:TOP	0.6	5.1	4.5	0.2	0.2	0.1	0	0.1	3	0.3	2.6	0.1	1	0.5	0.1	0.2	0	3.5	20.7	6.9	3.2	0.3	0.6	0.6	5.8	0.4	39.2	0.2
LITH:ZIP	2	5.5	3.5	0.1	0.1	0.1	0	0	2.9	0.4	2.5	1.1	0.9	1.2	0.2	5.5	0	3.5	20.5	7	2.4	0.2	0.4	0.4	5.4	0	0	34
OLA:PAL	0.4	0	0.4	1.1	1.1	0.1	0	0.1	0.4	3.9	3.4	3.2	1.2	1.5	0.1	0.2	0	1.9	0.2	2.2	28.8	1.8	32.1	8.8	5.1	1.7	0	0.2
OLA:QUE	0.2	0.3	0.1	1.1	1.1	0.1	0	0.1	1	4.1	3.1	5.8	0.4	5.4	0.2	0.1	0	3.5	1	5.8	27.9	1.8	2.2	2.2	30.8	1.5	0	0.1
OLA:TOP	0.6	0.2	0.8	1.5	1.5	0.1	0	0.2	0.2	4	3.7	3.4	2.2	0.3	0.1	0.4	0	1.6	1.2	0.4	29.3	2.5	0.1	0.1	0.6	2.4	42.3	0.4
OLA:ZIP	0.2	0.3	0.1	1.5	1.5	0.1	0	0.1	0.2	3.8	3.5	7	0.3	0.1	0.7	8.3	0	1.5	1	0.4	28.2	2.6	0	0	0.2	1.9	0	36.3
PAL:RIS	0.6	0.2	0.4	0.2	0.2	0	0	0	0.2	0.6	0.4	0	1.8	1.7	4.4	0.3	0	0.4	0.3	1.1	3.2	4.4	33.4	8.1	5.3	32.6	0	0.3
PAL:TOP	0.1	0.2	0.3	0	0	0	0	0	0.1	0	0.1	0.1	0.4	0.8	0.1	0.1	0	0.1	0.7	1.1	0.2	0	33.9	9.8	7.9	0.1	43.7	0.1
PAL:ZIP	0.6	0.3	0.3	0	0	0	0	0	0.1	0.1	0	0.4	1.6	1.7	0.2	4.5	0	0.2	0.4	0.9	0.2	0	33.8	9.3	6.7	0.2	0	38.6
QUE:RIS	0.6	0.7	0.1	0.2	0.2	0	0	0	0.5	0.7	0.2	0.1	1	5.7	7.2	0.1	0	1	1.7	3.8	2.6	4.6	2.1	2.1	32.5	32.3	0	0.1
QUE:TOP	0.3	0.7	1	0	0	0	0	0	0.4	0	0.4	0.3	1.7	2.8	0.2	0.3	0	0.5	2.6	4.2	0.7	0	3.1	3.1	33.4	0.3	43.5	0.3
QUE:ZIP	0.5	0.7	0.2	0	0	0	0	0	0.3	0.1	0.2	0.4	0.7	5.6	0.1	7.3	0	0.5	2.4	3.9	0.1	0.1	3	3	32.8	0.1	0	38
RIS:TOP	0.9	0	0.9	0.3	0.3	0	0.1	0.1	0	0.7	0.6	0	3	0.4	4.9	0.5	0	0.3	0.3	0	4.4	5.5	0	0	0.4	32.8	43.2	0.5
RIS:ZIP	0	0	0.1	0.2	0.2	0	0	0	0	0.6	0.5	0.7	0.2	0	9.2	9.6	0	0.2	0.2	0.1	3.7	5.4	0	0	0.1	32	0	37
TOP:ZIP	0.8	0.1	0.8	0	0	0	0.1	0.1	0	0.1	0.1	0.6	2.8	0.4	0.4	5	0	0	0.1	0	0.5	0	0	0	0.3	0.4	46.2	41.2
